# Supplementary material for: Flexible Data Trimming Improves Performance of Global Machine Learning Methods in Omics-Based Personalized Oncology
Source: Int J Mol Sci. 2020 Jan 22;21(3):713. doi: 10.3390/ijms21030713 (PMC7037338; doi:10.3390/ijms21030713)
Supplement: Supplementary file 1 [file ijms-21-00713-s001.zip]

Archive with 5 entries (5 files):
- Suppl_4.docx
- Suppl_5.docx
- Suppl_3.docx
- Suppl_2.docx
- Suppl_1.docx
